# Supplementary material for: Modeling genetic epileptic encephalopathies using brain organoids
Source: EMBO Mol Med. 2021 Jul 15;13(8):e13610. doi: 10.15252/emmm.202013610 (PMC8350905; doi:10.15252/emmm.202013610)
Supplement: Supplementary file 5 — Table EV3 [file EMMM-13-e13610-s003.xlsx]

## Sheet: sgRNA
Table EV3
sgRNA sequences used for knocking-out/re-introducing WWOX via CRISPR/Cas9
Name	Sequence 5'—>3'	Target
WWOX sgRNA	CACCGCATGGCAGCGCTGCGCTACG	Exon1
AAVS1 sgRNA	GTCACCAATCCTGTCCCTAG	AAVS1 locus
