# Supplementary material for: Modeling genetic epileptic encephalopathies using brain organoids
Source: EMBO Mol Med. 2021 Jul 15;13(8):e13610. doi: 10.15252/emmm.202013610 (PMC8350905; doi:10.15252/emmm.202013610)
Supplement: Supplementary file 6 — Table EV4 [file EMMM-13-e13610-s002.xlsx]

## Sheet: גיליון1
Table EV4
List of antibodies used
Antibody	Host	Catalog number	Dilution	Use	Notes
Cleaved Caspase 3 (D174)	Rabbit	9661S	1:300	IF
53BP1 (H300)	Rabbit	sc-22760	1:200	IF
γH2AX (S139)	Rabbit	9720S	1:200	IF	Conjugated - Alexa Fluor 647
γH2AX (S139)	Mouse	ab26350	1:1000	IF
TUBB3 (Tuj1)	Mouse	801202	1:1000	IF
NeuN	Mouse	MAB377	1:400 (IF), 1:1000 (WB)	IF, WB
GAD67	Mouse	MAB5406	1:1000	IF
VGLUT1	Rabbit	ABN1647	1:500	IF
TBR1	Rabbit	ab31940	1:300	IF
CTIP2	Rat	ab18465	1:300	IF
SATB2	Mouse	ab51502	1:300	IF
GFAP	Mouse	MAB360	1:500 (IF), 1:1000 (WB)	IF, WB
S100β	Rabbit	ab52642	1:200	IF
S100β	Mouse	ab11178	1:400	IF
Ki67	Rabbit	MA5-14520	1:200	IF
SOX2	Rat	14-9811-80	1:1000 (IF), 1:5000 (WB)	IF, WB
PAX6	Rabbit	PRB-278P	1:350	IF
CRYAB	Mouse	ab13496	1:250	IF
TBR2	Rabbit	ab2283	1:300	IF
GFP	Goat	ab6673	1:500	IF
BrdU	Rat	OBT0030G	1:500	IF	Before blocking, the sections were incubated with 2N HCl at 37°C for 20 min and washed 3 times in PBS.
SSEA4	Mouse	ab16287	1:100	IF
TRA-1-60	Mouse	ab16288	1:500	IF
OCT3/4	Rabbit	sc-5279	1:400	IF
OCT3/4	Goat	sc-8629	1:300	IF
Anti-mouse Alexa Fluor 488	Goat	A11029	1:1000	IF
Anti-rabbit Alexa Fluor 568	Goat	A11011	1:1000	IF
Anti-goat Alexa Fluor 555	Donkey	A21432	1:1000	IF
Anti-rat Alexa Fluor 594	Goat	A11007	1:1000	IF
Anti-rabbit Alexa Fluor 647	Goat	A21244	1:1000	IF
Anti-rat IgG Cy5 AffiniPure	Donkey	712-175-150	1:1000	IF
WWOX	Rabbit	HPA050992	1:500	IF
WWOX	Rabbit	See notes.	1:5000-1:10,000 (IF), 1:10,000 (WB)	IF, WB	Aqeilan et al., 2004 , PNAS
HSP90	Rabbit	4874	1:1000	WB
KAP-1	Rabbit	A300-274A	1:5000	WB
β-catenin	Mouse	610154	1:1000	WB
GAPDH	Mouse	CB1001	1:10,000	WB
