# Supplementary material for: Modeling genetic epileptic encephalopathies using brain organoids
Source: EMBO Mol Med. 2021 Jul 15;13(8):e13610. doi: 10.15252/emmm.202013610 (PMC8350905; doi:10.15252/emmm.202013610)
Supplement: Supplementary file 7 — Table EV5 [file EMMM-13-e13610-s008.xlsx]

## Sheet: Primer sequences
Table EV5
List of primers used.
Gene	Primer direction	Sequence	Marker	Product size
SOX2	F	TTCACATGTCCCAGCACTACCAGA	Progenitor cells	80
	R	TCACATGTGTGAGAGGGGCAGTGTGC
PAX6	F	ATTACTGTCCGAGGGGGTCT	Progenitor cells	80
	R	TAGCCAGGTTGCGAAGAACT
TUBB3 (TUJ1)	F	ATTCTGGTGGACCTGGAAC	Neurons	99
	R	CCCACTCTGACCAAAGATGA
VGLUT1 (SLC17A7)	F	ATCATGTCCACCACCAACG	Glutamatergic neurons	86
	R	GAGTAGCCGACCACCAACAG
SLC17A6 (vGlut2)	F	TGGGGCTACATCATCACTCA	Glutamatergic neurons	85
	R	GAAGTATGGCAGCTCCGAAA
GAD1	F	TCAAGTTCTGGCTGATGTGG	GABAergic neurons	75
	R	CCAGTTCCAGGCATTTGTTG
GAD2	F	AGCTGCTCCAAAGTGGATGT	Inhibatory neurons	99
	R	ATCTTGCAGAAACGCCAAAG
GFAP	F	AAGAGGAACATCGTGGTGAA	Astrocytes	86
	R	CACATCACATCCTTGTGCTC
S100B	F	GCTGAAGAAATCCGAACTGAA	Astrocytes	84
	R	TCCACAACCTCCTGCTCTTT
AQP4	F	TACTGGTGCCAGCATGAATC	Astrocytes	89
	R	GCCCAACCCAATATATCCAA
ALDH1A1	F	CCGTGGCGTACTATGGATGC	Astrocytes	82
	R	GCAGCAGACGATCTCTTTCGAT
RELN	F	CTCTCCTCCCGAGAACTCAT	Layer 1	96
	R	GGAATGAAGGTCACCACAAG
CUX1	F	AAGCCGAAACCATAGCTCTT	Layer 2	80
	R	TGTCTCCTGCAGCTTTCTCT
POU3F2 (BRN2)	F	GAGATGGCAAGCACTGAGAT	Layer 3	120
	R	TGTGCCAACTCTAAGCATCA
SATB2	F	GTGTGTCCCAAGCTGTCTTT	Layer 4	87
	R	GAGGGTCTTCTTCCTTACGC
BCL11B (CTIP2)	F	GGCGATGCCAGAATAGATG	Layer 5	105
	R	CTCCACATGGTCAGCCTCT
TBR1	F	GGCAGATGGTGGTTTTACAG	Layer 6	124
	R	TCAGGGAAAGTGAACGTCTG
WNT1	F	CACCTCTTCGGCAAGATCG	Wnt Member	116
	R	TCGATGGAACCTTCTGAGCA
WNT2B	F	ATCCACTACGGTGTCCGTTT	Wnt Member	105
	R	GCGACCACAGCGGTTATTAT
WNT3A	F	ACATCGAGTTTGGTGGGATG	Wnt Member	184
	R	CACCAGCATGTCTTCACCTC
WNT3	F	ACTTCGGCGTGTTAGTGTCC	Wnt Member	175
	R	CAGCAGGTCTTCACCTCACA
WNT5A	F	GCCCAGGTTGTAATTGAAGC	Wnt Member	173
	R	CCGATGTACTGCATGTGGTC
WNT8B	F	TTTACTCCAGCAGTGTGGCA	Wnt Member	144
	R	CTGTCTCCCGATTGGCACT
ROR2	F	GGGGGAGATTGAAAACCGAA	Wnt receptor (Non canonical)	112
	R	AAACACGAAGTGGCAGAAGG
Axin2	F	TACACTCCTTATTGGGCGATCA	Wnt target	151
	R	TTGGCTACTCGTAAAGTTTTGGT
CCND1	F	GCTGCGAAGTGGAAACCATC	Wnt target	135
	R	CCTCCTTCTGCACACATTTGAA
LEF1 (TCF7L3)	F	CCGTGAAGAGCAGGCTAAAT	Wnt target	156
	R	CTTGGACCTGTACCTGATGC
TCF7 (TCF-1)	F	ATCAGCCAGAAGCAAGTTCA	Wnt target	131
	R	CCTAGCATCAAGGATGGGTG
TCF7L1 (TCF-3)	F	AACGAGTCGGAGAACCAGAG	Wnt target	151
	R	CAGGGTACGGGGGTCCTTTA
TCF7L2 (TCF-4)	F	CGTAGACCCCAAAACAGGAA	Wnt target	171
	R	TAGGGGTGTCTGAATCCTCC
CTNNB1	F	CTGAGGACAAGCCACAAGAT	Wnt target	122
	R	CTGGGCACCAATATCAAGTC
